# Supplementary material for: Bcl-2 Up-Regulation Mediates Taxane Resistance Downstream of APC Loss
Source: Int J Mol Sci. 2024 Jun 19;25(12):6745. doi: 10.3390/ijms25126745 (PMC11203545; doi:10.3390/ijms25126745)
Supplement: Supplementary file 1 [file ijms-25-06745-s001.zip]

Archive with 1 entries (1 files):
- ijms-3050710-supplementary.pdf
